# Supplementary material for: Baseline Pro-Inflammatory Cytokine Levels Moderate Psychological Inflexibility in Behavioral Treatment for Chronic Pain
Source: J Clin Med. 2022 Apr 20;11(9):2285. doi: 10.3390/jcm11092285 (PMC9102370; doi:10.3390/jcm11092285)
Supplement: Supplementary file 1 [file jcm-11-02285-s001.zip]

Archive with 1 entries (1 files):
- jcm-1654722-supplementary.pdf
